# Supplementary material for: Innovative Antifungal and Food Preservation Potential of Eucalyptus citriodora Essential Oil in Combination with Modified Potato Peel Starch
Source: Foods. 2025 Feb 12;14(4):602. doi: 10.3390/foods14040602 (PMC11854413; doi:10.3390/foods14040602)
Supplement: Supplementary file 1 [file foods-14-00602-s001.zip]

Archive with 1 entries (1 files):
- foods-3458721-supplementary.pdf
